# Supplementary material for: Species delimitation of Apharyngostrigea Ciurea, 1927 (Digenea: Diplostomoidea) based on morphology and molecular data from the Neotropical region of Mexico
Source: Parasitology. 2025 Dec 1;153(2):125–39. doi: 10.1017/S0031182025101315 (PMC13215738; doi:10.1017/S0031182025101315)
Supplement: López-Jiménez et al. supplementary material [file S0031182025101315sup001.xlsx]

## Sheet: 1. Genbank sequences
S1. Summary data for the taxa used in the phylogenetics analyses
			Genbank accesion number
Species	Host	Locality	ITS	28S	cox1	Scource
A. cornu	Ardea herodias	Quebec, Canada			HM064894	Locke et al. 2011
	Pimephales notatus	Quebec, Canada			JF769449	Locke et al. 2011
					JF769450	Locke et al. 2011
	Ardea cinerea	Ukraine		AF184264		Tkach et al. 2001
A. pipientis	Botaurus lentiginosus	Montreal area Quebec, Canada	MT677870		MT679576	Locke et al. 2021
	Rana pipiens	Boucherville, Quebec, Canada	HM064966			Locke et al. 2011
	Butorides virescens	Tamiahua, Veracruz, Mexico	JX977838		JX977778	Hernández-Mena et al. 2014
	Nycticorax nycticorax	Huizache, Sinaloa, México	JX977839	MF398345	JX977779	Hernández-Mena et al. 2014, 2017
	Ardea alba egretta	El Colorado, Formosa, Argentina			MT943785	Locke et al. 2021
	Ardea herodias	Heron Island, Lake St. Louis, Montreal, Canada			MT943784	Locke et al. 2021
	Nycticorax nycticorax	Montreal area, Quebec, Canada			MT943779	Locke et al. 2021
A. simplex	Egretta thula	Juancho Pond, Daireaux, Buenos Aires, Argentina	MK510081		MK570088	Locke et al. 2021
	Cnesterodon decemmaculatus	La Plata, Buenos Aires, Argentina			MH777789	López-Hernández et al. 2019
	Biomphalaria straminea	Belo Horizonte, Minas Gerais, Brazil			MN179319	López-Hernández et al. 2019
	Cnesterodon decemmaculatus	La Plata, Buenos Aires, Argentina			MH777791	López-Hernández et al. 2019
Lineage 1	Nyctanassa violacea	Cortadura, Veracruz, México	JX977840		JX977780	Hernández-Mena et al. 2014
A. brasiliana	Cochlearius cochlearius	Champotón, Campeche, México	MZ614714	MZ614708	MZ614754	López-Jiménez et al. 2022
		Champotón, Campeche, México	MZ614716	MZ614711	MZ614753	López-Jiménez et al. 2022
		Champotón, Campeche, México	MZ614717	MZ614712	MZ614756	López-Jiménez et al. 2022
		Champotón, Campeche, México	MZ614718	MZ614713	MZ614757	López-Jiménez et al. 2022

## Sheet: 2. Measurements
S2. Morphological information used to PCA (Principal Component Analysis)
Var1	Body_length
Var2	Forebody_length
Var3	Forebody_width
Var4	Hindbody_length
Var5	Hindbody_width
Var6	OralSucker_length
Var7	OralSucker_width
Var8	VentralSucker_length
Var9	VentralSucker_width
Var10	ProteolitycGland_length
Var11	ProteolitycGland_width
Var12	Ovary_length
Var13	Ovary_width
Var14	AnteriorTestis_length
Var15	AnteriorTestis_width
Var16	PosteriorTestis_length
Var17	PosteriorTestis_width
Var18	GenitalCopulatory_length
Var19	GenitalCopulatory_width
Var20	Bursa_length
Var21	Bursa_width
Var22	Numero_Egss
Var23	Eggs_length
Var24	Eggs _width

## Sheet: 3. Individual trees
S3. Individual trees ( 28S, ITS and COI) of specimens from Apharyngostrigea

## Sheet: 4. Contribution variables
S4. Contribution of Variables in the PCA
Variables contributed to PC1 (30.1)%	Variables contributed to PC2 (19.7%)
1.AnteriorTestis_length	1. GenitalCopulatory_length
2.AnteriorTestis_width	2. GenitalCopulatory_width
3.PosteriorTestis_length	3. OralSucker_length
4.PosteriorTestis_width	4. OralSucker_width
5. Bursa_length	5. Forebody_width
6. Body_length	6.ProteolitycGland_length
7. Eggs_length	7.ProteolitycGland_width
8. Eggs_width	8. Ovary_length
9. Hindbody_length
10. ProteolitycGland_width
